# Supplementary material for: Identification of Indigenous Thai Phlegmariurus Genotypic Population by Integrating Morphological and Molecular Studies
Source: Plants (Basel). 2025 May 7;14(9):1400. doi: 10.3390/plants14091400 (PMC12073110; doi:10.3390/plants14091400)
Supplement: Supplementary file 1 [file plants-14-01400-s001.zip]

Archive with 1 entries (1 files):
- plants-3542031-supplementary.pdf
